# Supplementary material for: Levels of P-element-induced hybrid dysgenesis in Drosophila simulans are uncorrelated with levels of P-element piRNAs:
Source: G3 (Bethesda). 2022 Dec 8;13(2):jkac324. doi: 10.1093/g3journal/jkac324 (PMC9911080; doi:10.1093/g3journal/jkac324)
Supplement: jkac324_Supplementary_Data [file jkac324_supplementary_data.zip]

Archive with 2 entries (2 files):
- Supplemental_Figures_G3-2022-403869.docx
- Supplemental_Tables_G3-2022-403869.xlsx
