# Supplementary material for: Levels of P-element-induced hybrid dysgenesis in Drosophila simulans are uncorrelated with levels of P-element piRNAs:
Source: G3 (Bethesda). 2022 Dec 8;13(2):jkac324. doi: 10.1093/g3journal/jkac324 (PMC9911080; doi:10.1093/g3journal/jkac324)
Supplement: jkac324_Supplementary_Data [file jkac324_supplementary_data.zip › Supplemental_Tables_G3-2022-403869.xlsx]

## Sheet: Table_S1
Supplementary Table 1. Primers for detecing P-element and hobo.
primer name	purpose	sequence	Conditions
P-element exon 0 Forward	screen for P-element exons	GGTTGTGTGCGGACGAATTTT	A
P-element exon 0 Reverse	screen for P-element exons	CTGGTTCAGGCTCTATCACTTT	A
P-element exon 1 Forward	screen for P-element exons	TCTACGCAAAATCTTCACGGAC	A
P-element exon 1 Reverse	screen for P-element exons	CTGATATACCGAGCTCTGTCCA	A
P-element exon 2 Forward	screen for P-element exons	TCCTGCAGATGACCATTTAAAGA	A
P-element exon 2 Reverse	screen for P-element exons	TTAAACTGCAGTGGAGTGGGAT	A
P-element exon 3 Forward	screen for P-element exons	GGACAACTCTGAAAGCTGGC	A
P-element exon 3 Reverse	screen for P-element exons	CGTTTCGCGCTGCTAATATTAA	A
hobo F	hobo copy number	AGGGCAATACCCGTTTAAATTGT
hobo R	hobo copy number	AGGCGCTTTTCAAAGTGGTTT
rp49 F	reference gene	CGGATCGATATGCTAAGCTGT
rp49 R	reference gene	GCCCTTGTTCGATCCGTA
Pelement Exon0_qPCR F	P-element copy number	GCAGATGCCGTACCTAGTAAAG
Pelement Exon0_qPCR R	P-element copy number	GTTTGTGTACTCCCACTGGTATAG
Pelement Exon2_qPCR F	P-element copy number and total expression	TGAGTGCTCGCAACCTTATG
Pelement Exon2_qPCR R	P-element copy number and total expression	GCCATCAAGCGAAGCATTAT
Pelement spliced F	P-element spliced expression	GTATAGGTTAAGAAAATATATAATAGCCA
Pelement spliced R	P-element spliced expression	TCATCGACAGGCTCATCATC
PCR/qPCR conditions:
A: 94°C for 5'; (94°C for 30", 55°C for 60", 72°C for 1') x 30; 72°C for 10'; 1.5mmMgCl2

## Sheet: Table_S2
Supplementary Table 2. Strain name, and results of PCR amplification of P-element exons from genomic DNA.
strain	Exon 0	Exon 1	Exon 2	Exon 3	total	resistant to HD?
SGA01	1	0	1	1	3
SGA09	1	1	1	1	4
SGA11	1	0	0	1	2
SGA13	1	0	0	1	2
SGA15	1	0	0	1	2
SGA16	1	1	1	1	4
SGA17	1	1	1	1	4
SGA20	1	0	0	1	2
SGA22	0	0	0	0	0
SGA24	1	1	1	1	4	Yes
SGA32	1	1	1	1	4
SGA33	1	1	1	1	4	Yes
SGA35	1	1	1	1	4	Yes
Lps1	1	0	0	1	2
Lps2	1	0	0	1	2
Lps6	1	0	0	1	2
Lps12	1	0	0	1	2
Lps13	1	0	0	1	2
Hin17	0	0	0	0	0	Yes
SGA02	1	0	1	1	3
SGA12	1	0	1	0	2
SGA14	1	1	0	1	3
SGA18	1	0	0	1	2
SGA26	1	0	1	1	3
SGA27	1	0	1	1	3	Yes
SGA34	1	0	0	0	1
Lps3	1	0	0	1	2
Lps5	1	0	0	1	2

## Sheet: Table _S3
Supplementary Table 3. Gonadal dysgenesis among female offspring in crosses between the lines in this study and a P-tester line, Cro-18. Batch A crosses were done in both directions, and the results are depicted in Figure 1A in the main text. Batch B crosses were done in the dysgenic direction only, and the results are depicted in Figure 1B in the main text. For batch B, inbred sublines of the P-…
Line	P-tester line	dysgenic offspring	non-dysgenic offspring	dysgenic fraction	direction of cross	batch
SGA01	Cro18	6	24	0.2	dysgenic	A
SGA02	Cro18	9	21	0.3	dysgenic	A
SGA09	Cro18	9	21	0.3	dysgenic	A
SGA11	Cro18	6	24	0.2	dysgenic	A
SGA12	Cro18	8	25	0.242424	dysgenic	A
SGA13	Cro18	10	20	0.333333	dysgenic	A
SGA14	Cro18	17	13	0.566667	dysgenic	A
SGA15	Cro18	20	10	0.666667	dysgenic	A
SGA16	Cro18	11	19	0.366667	dysgenic	A
SGA17	Cro18	4	26	0.133333	dysgenic	A
SGA18	Cro18	22	22	0.5	dysgenic	A
SGA20	Cro18	15	15	0.5	dysgenic	A
SGA22	Cro18	12	18	0.4	dysgenic	A
SGA24	Cro18	1	29	0.0333333	dysgenic	A
SGA26	Cro18	28	2	0.933333	dysgenic	A
SGA27	Cro18	3	27	0.1	dysgenic	A
SGA32	Cro18	21	9	0.7	dysgenic	A
SGA33	Cro18	2	28	0.0666667	dysgenic	A
SGA34	Cro18	25	13	0.657895	dysgenic	A
SGA35	Cro18	3	27	0.1	dysgenic	A
Lps1	Cro18	20	10	0.666667	dysgenic	A
Lps2	Cro18	10	20	0.333333	dysgenic	A
Lps3	Cro18	11	19	0.366667	dysgenic	A
Lps5	Cro18	5	25	0.166667	dysgenic	A
Lps6	Cro18	24	16	0.6	dysgenic	A
Lps12	Cro18	17	13	0.566667	dysgenic	A
Lps13	Cro18	19	11	0.633333	dysgenic	A
Hin17	Cro18	1	31	0.0333333	nondysgenic	A
SGA01	Cro18	1	28	0.037037	nondysgenic	A
SGA02	Cro18	1	29	0.0357143	nondysgenic	A
SGA09	Cro18	1	29	0.0357143	nondysgenic	A
SGA11	Cro18	1	29	0.0357143	nondysgenic	A
SGA12	Cro18	1	29	0.0357143	nondysgenic	A
SGA13	Cro18	1	29	0.0357143	nondysgenic	A
SGA14	Cro18	1	29	0.0357143	nondysgenic	A
SGA15	Cro18	1	29	0.0357143	nondysgenic	A
SGA16	Cro18	1	29	0.0357143	nondysgenic	A
SGA17	Cro18	1	29	0.0357143	nondysgenic	A
SGA18	Cro18	1	29	0.0357143	nondysgenic	A
SGA20	Cro18	1	29	0.0357143	nondysgenic	A
SGA22	Cro18	1	29	0.0357143	nondysgenic	A
SGA24	Cro18	1	29	0.0357143	nondysgenic	A
SGA26	Cro18	1	29	0.0357143	nondysgenic	A
SGA27	Cro18	2	28	0.0769231	nondysgenic	A
SGA32	Cro18	1	29	0.0357143	nondysgenic	A
SGA33	Cro18	1	29	0.0357143	nondysgenic	A
SGA34	Cro18	1	29	0.0357143	nondysgenic	A
SGA35	Cro18	1	29	0.0357143	nondysgenic	A
Lps1	Cro18	1	29	0.0357143	nondysgenic	A
Lps2	Cro18	1	29	0.0357143	nondysgenic	A
Lps3	Cro18	1	31	0.0333333	nondysgenic	A
Lps5	Cro18	1	31	0.0333333	nondysgenic	A
Lps6	Cro18	1	31	0.0333333	nondysgenic	A
Lps12	Cro18	1	31	0.0333333	nondysgenic	A
Lps13	Cro18	1	31	0.0333333	nondysgenic	A
SGA02	Cro18-2	46	61	0.429907	dysgenic	B
SGA02	Cro18-5	34	47	0.419753	dysgenic	B
SGA02	Cro18-9	44	114	0.278481	dysgenic	B
SGA12	Cro18-2	76	48	0.612903	dysgenic	B
SGA12	Cro18-5	73	87	0.45625	dysgenic	B
SGA12	Cro18-9	64	91	0.412903	dysgenic	B
SGA14	Cro18-2	63	41	0.605769	dysgenic	B
SGA14	Cro18-5	66	51	0.564103	dysgenic	B
SGA14	Cro18-9	62	56	0.525424	dysgenic	B
SGA18	Cro18-2	93	65	0.588608	dysgenic	B
SGA18	Cro18-5	42	40	0.512195	dysgenic	B
SGA18	Cro18-9	40	80	0.333333	dysgenic	B
SGA20	Cro18-2	35	76	0.315315	dysgenic	B
SGA20	Cro18-5	16	15	0.516129	dysgenic	B
SGA20	Cro18-9	66	59	0.528	dysgenic	B
SGA26	Cro18-2	103	15	0.872881	dysgenic	B
SGA26	Cro18-5	140	6	0.958904	dysgenic	B
SGA26	Cro18-9	104	27	0.793893	dysgenic	B
SGA27	Cro18-2	28	78	0.264151	dysgenic	B
SGA27	Cro18-5	14	56	0.2	dysgenic	B
SGA27	Cro18-9	13	51	0.203125	dysgenic	B
SGA34	Cro18-2	80	93	0.462428	dysgenic	B
SGA34	Cro18-5	67	20	0.770115	dysgenic	B
SGA34	Cro18-9	68	105	0.393064	dysgenic	B
Lps3	Cro18-2	39	59	0.397959	dysgenic	B
Lps3	Cro18-5	8	13	0.380952	dysgenic	B
Lps3	Cro18-9	18	20	0.473684	dysgenic	B
Lps5	Cro18-2	11	67	0.141026	dysgenic	B
Lps5	Cro18-5	5	57	0.0806452	dysgenic	B
Lps5	Cro18-9	14	45	0.237288	dysgenic	B
Lps6	Cro18-2	27	67	0.287234	dysgenic	B
Lps6	Cro18-5	67	42	0.614679	dysgenic	B
Lps6	Cro18-9	23	49	0.319444	dysgenic	B
Hin17	Cro18-2	40	91	0.305344	dysgenic	B
Hin17	Cro18-5	16	57	0.219178	dysgenic	B
Hin17	Cro18-9	12	54	0.181818	dysgenic	B

## Sheet: Table_S4
Supplementary Table 4. Number of small RNA reads from ovaries; the second sequence run included F1s of crosses between the Cro18 line and the strain indicated.
strain	replicate	reads	sequence run
Hin17	1	9533199	1
Hin17	2	11201041	1
Lps3	1	10114116	1
Lps3	2	11241463	1
Lps5	1	10828654	1
Lps5	2	10501044	1
Lps6	1	11267174	1
Lps6	2	11140035	1
SGA02	1	11415313	1
SGA02	2	10670261	1
SGA12	1	20070344	1
SGA12	2	5370261	1
SGA14	1	10605511	1
SGA14	2	18712295	1
SGA18	1	10038313	1
SGA18	2	11356245	1
SGA20	1	11980299	1
SGA20	2	11346904	1
SGA26	1	10484350	1
SGA26	2	10158381	1
SGA27	1	11735971	1
SGA27	2	12148053	1
SGA34	1	11005258	1
SGA34	2	10596808	1
Cro18	1	13010655	2
Cro18	2	12136578	2
Lps5	1	12128019	2
Lps5	2	13641904	2
Lps5-F1	1	14202189	2
Lps5-F1	2	15365892	2
M252i	1	12213969	2
M252i	2	12855457	2
SGA14	1	16175037	2
SGA14	2	17925604	2
SGA14-F1	1	15123361	2
SGA14-F1	2	16936916	2
SGA26	1	17142273	2
SGA26	2	17599985	2
SGA26-F1	1	18505783	2
SGA26-F1	2	10247106	2
SGA27	1	13805877	2
SGA27	2	11324225	2
SGA27-F1	2	13380621	2
SGA27-F1	2	16779440	2

## Sheet: Table_S5
Supplementary Table 5. Analysis of small RNA expression cognate to Drosophila TEs and resistance to hybrid dysgenesis. Data was variance stabilised with voom and analysed using a linear model with resistance as the independent variable.
	log fold change	average expression	t	p-value	adjusted p-value	log-odds of differential expression
Doc4-element	6.07156	9.55221	7.05353	1.69798e-07	3.03938e-05	7.38119
invader4	2.38249	6.09224	3.70033	0.0010132	0.0906814	-0.834306
Dyak\HeT-A	1.90866	4.8516	3.48428	0.00176078	0.10506	-1.30552
TAHRE	1.90507	12.9095	3.14834	0.00408579	0.15609	-2.38385
hobo	1.79355	11.0111	3.12198	0.00436006	0.15609	-2.33334
Stalker	-0.708132	12.0262	-2.70699	0.0118213	0.310922	-3.30029
Helena	-1.33657	10.1084	-2.69494	0.012159	0.310922	-3.2657
HeT-A	1.0985	13.3731	2.61861	0.0145166	0.324808	-3.61642
Stalker2	-1.01826	13.5364	-2.54248	0.0172874	0.343826	-3.84244
17.6	1.00864	6.89079	2.49215	0.0193805	0.346911	-3.56847
Tc3	2.18764	0.398999	2.36936	0.0255058	0.378051	-3.43543
Transpac	1.28104	10.9989	2.33234	0.0276746	0.378051	-4.01973
Dvir\Tel	1.61817	5.0797	2.217	0.035551	0.378051	-4.02646
Doc	2.00246	13.0396	2.1937	0.037369	0.378051	-4.42275
3S18	-1.60109	12.9725	-2.18667	0.0379346	0.378051	-4.4698
Dtak\R1A2	1.34289	7.26473	2.18151	0.0383536	0.378051	-4.17902
Dbuz\Osvaldo	-1.26028	8.91849	-2.181	0.0383957	0.378051	-4.26675
Max-element	0.590574	16.674	2.17946	0.0385218	0.378051	-5.16357
Helitron	-2.71799	-1.14259	-2.16023	0.0401284	0.378051	-3.75907
Stalker4	-0.564276	11.8114	-2.08295	0.0472068	0.386964	-4.52744
Dwil\Vege	-2.76501	-0.983044	-2.07611	0.0478832	0.386964	-3.90813
HB	3.53671	7.78346	2.06008	0.0495043	0.386964	-4.41712
gypsy5	-1.02925	11.7703	-2.04914	0.0506385	0.386964	-4.58969
Dmir\TRAM	1.39723	5.39314	2.03475	0.0521651	0.386964	-4.37682
aurora-element	-0.922434	11.5573	-2.01563	0.0542569	0.386964	-4.63812
Dhyd\Bungy	-1.60757	-2.31704	-1.98621	0.0576192	0.386964	-3.9882
copia	-1.10242	10.464	-1.97986	0.0583689	0.386964	-4.66406
Dsub\bilbo	-1.03937	3.05416	-1.93482	0.0639332	0.408716	-4.39662
Dsim\ninja	-1.1378	13.1814	-1.86182	0.0739396	0.418266	-5.07269
Fw3	1.26621	4.75588	1.84857	0.0758939	0.418266	-4.65344
jockey2	-2.34617	7.75994	-1.84742	0.0760657	0.418266	-4.80431
accord2	0.676524	11.7425	1.84501	0.0764279	0.418266	-4.93028
Rt1c	-0.467246	15.4403	-1.84048	0.0771104	0.418266	-5.52384
frogger	1.84227	6.01609	1.81398	0.0812094	0.419975	-4.7727
Doc2-element	-0.58699	14.4594	-1.78724	0.0855332	0.419975	-5.41156
invader5	1.22006	3.75796	1.78196	0.0864102	0.419975	-4.68021
mariner2	-3.0979	7.83208	-1.77956	0.0868105	0.419975	-4.92388
invader1	-0.496578	11.1163	-1.70722	0.0996682	0.435312	-5.13071
1731	1.5511	11.1787	1.70679	0.0997478	0.435312	-5.1291
gypsy12	-0.827428	13.1479	-1.70546	0.0999984	0.435312	-5.31298
Dmau\mariner	2.94642	1.5443	1.68721	0.103496	0.435312	-4.62764
jockey	0.544159	11.5499	1.68594	0.103742	0.435312	-5.1768
Bari1	-1.96764	0.537371	-1.68169	0.104572	0.435312	-4.60665
Dvir\Het-A	-0.977112	2.22394	-1.65394	0.110134	0.448045	-4.76237
AF541948|McClintock	0.697707	11.0517	1.63442	0.114191	0.448775	-5.23587
Dana\Tom	0.822395	7.25819	1.62906	0.115328	0.448775	-5.10703
R1A1-element	-0.454537	16.0611	-1.61132	0.119153	0.453796	-6.03688
I-element	-0.642057	12.4387	-1.59223	0.123388	0.455258	-5.38187
gypsy9	-0.587364	12.4166	-1.58223	0.125656	0.455258	-5.39304
gypsy	-0.881403	12.6534	-1.57565	0.127167	0.455258	-5.43618
Dnet\R1B	-1.30984	1.32937	-1.55312	0.132452	0.46488	-4.83797
Dvir\Penelope	0.795667	4.55667	1.5283	0.138484	0.476704	-5.12895
rover	0.986187	8.87037	1.51416	0.142018	0.479647	-5.34489
transib2	-0.691183	11.8933	-1.48932	0.148405	0.491935	-5.48972
gypsy2	0.485702	9.34613	1.46339	0.155316	0.496297	-5.44626
gypsy3	-0.380547	13.2066	-1.43778	0.162395	0.496297	-5.70516
diver	-0.89463	12.7126	-1.43543	0.163055	0.496297	-5.64458
Dtei\I-element	-0.716293	10.4586	-1.42904	0.164869	0.496297	-5.51647
Dvir\Tv1	0.51278	8.11501	1.40635	0.171429	0.496297	-5.45182
rooA	-0.444032	13.0734	-1.40216	0.172664	0.496297	-5.73051
looper1	1.19428	5.38481	1.40187	0.172749	0.496297	-5.35094
Dhet\Uhu	-1.72641	-0.640584	-1.40047	0.173163	0.496297	-4.89382
springer	-0.318921	12.8312	-1.39539	0.174674	0.496297	-5.70092
Dbuz\BuT2	-1.07154	0.472835	-1.32645	0.196194	0.532262	-5.05907
Rt1b	-0.248111	15.551	-1.32573	0.196429	0.532262	-6.30773
G2	-0.402278	13.7611	-1.31528	0.19987	0.532262	-5.96712
invader6	0.570439	10.8324	1.31493	0.199986	0.532262	-5.6705
Dbuz\BuT4	-1.65333	-0.591429	-1.30827	0.2022	0.532262	-5.0045
Osvaldo	-0.382877	14.213	-1.26512	0.21702	0.562256	-6.11139
Dvir\Uvir	-0.802955	3.60261	-1.25017	0.222345	0.562256	-5.42313
Dwil\Mar	-1.36496	-2.07262	-1.2483	0.223018	0.562256	-4.96844
Dvir\Paris	-1.00967	-0.198759	-1.22438	0.231761	0.576113	-5.12188
INE-1	0.467116	11.7038	1.21582	0.234951	0.576113	-5.82422
G3	1.04109	4.20056	1.20572	0.238758	0.577536	-5.50677
Dbuz\BuT5	-1.44677	-1.57402	-1.17864	0.249188	0.593342	-5.07393
Fw2	0.638414	9.10496	1.16784	0.253441	0.593342	-5.80261
Dsil\Loa	-0.58378	3.87153	-1.16134	0.256029	0.593342	-5.54563
412	-0.284603	14.9522	-1.15353	0.259162	0.593342	-6.38546
invader2	0.352355	11.5539	1.14076	0.264342	0.593342	-5.90298
S2	1.22819	0.832475	1.13191	0.267979	0.593342	-5.28044
hopper2	-1.21	10.6351	-1.13066	0.268495	0.593342	-5.88788
mdg1	0.274496	12.0957	1.10187	0.280587	0.60022	-5.97421
Tc1-2	0.840156	4.46959	1.10101	0.280956	0.60022	-5.64758
G4	0.545969	10.2587	1.09935	0.281667	0.60022	-5.90906
gypsy10	-0.695328	11.7828	-1.08121	0.289505	0.609664	-5.98481
transib3	0.544816	3.5495	1.02983	0.312552	0.650545	-5.63805
Dvir\Helena	0.531667	2.7796	1.01786	0.318097	0.65193	-5.57194
X-element	-0.295487	14.9609	-1.00681	0.323283	0.65193	-6.54375
diver2	0.160732	15.2434	1.00498	0.324144	0.65193	-6.59433
Dbuz\BuT1	-1.12204	-1.98635	-0.99424	0.329246	0.654834	-5.21757
transib1	0.340183	11.0321	0.967519	0.342176	0.673072	-6.05973
Burdock	0.680911	12.1785	0.94296	0.35436	0.689461	-6.13741
Dvir\Ulysses	-0.494813	4.41016	-0.930118	0.360844	0.692015	-5.8219
Dhyd\Minos	-1.3093	-0.735307	-0.919323	0.366356	0.692015	-5.37736
accord	-0.822401	11.5106	-0.917542	0.367271	0.692015	-6.13202
Juan	0.48981	11.4629	0.900953	0.375862	0.700827	-6.13758
BS4	0.679581	1.80243	0.881331	0.386193	0.711483	-5.60247
FB	0.580395	5.76008	0.870554	0.391945	0.711483	-5.95284
R1-2	-0.73675	5.92968	-0.867653	0.393502	0.711483	-5.96971
G5A	0.346306	9.8805	0.847873	0.404227	0.713641	-6.14409
BS	-0.357303	6.04182	-0.847431	0.404469	0.713641	-5.98932
Dvir\TART	-0.488097	3.53136	-0.838622	0.409306	0.713641	-5.82164
gypsy11	0.326036	8.36844	0.832641	0.412611	0.713641	-6.08412
P-element	-1.44909	0.539393	-0.829003	0.41463	0.713641	-5.55872	<- P-element
Idefix	-0.280513	10.8468	-0.820268	0.419501	0.715149	-6.18533
Dbuz\Galileo	1.0282	-1.28731	0.760295	0.453901	0.746229	-5.43066
Dbuz\Kepler	-0.971563	-1.681	-0.753174	0.458094	0.746229	-5.42571
invader3	-0.360918	12.7945	-0.742536	0.464402	0.746229	-6.37701
R2-element	-0.235473	13.9942	-0.739331	0.466312	0.746229	-6.58902
NOF	0.433308	12.2365	0.727618	0.473333	0.746229	-6.32009
Dbuz\INE-1	0.301208	4.91349	0.723156	0.476023	0.746229	-6.02193
gypsy8	-0.232646	14.9194	-0.72054	0.477605	0.746229	-6.78073
Ddip\Bari1	0.964167	5.18104	0.708935	0.484657	0.746229	-6.04236
Dfun\Isfun-1	-0.425407	4.22099	-0.687598	0.497779	0.746229	-5.99485
Dmir\TRIM	-0.468895	2.15704	-0.685038	0.499366	0.746229	-5.79305
Doc3-element	0.187263	12.5442	0.673472	0.506575	0.746229	-6.38616
Dvir\Dv	0.600292	-0.428885	0.673142	0.506782	0.746229	-5.5608
micropia	-0.405352	11.6224	-0.665725	0.511435	0.746229	-6.33271
BS3	0.538421	8.7302	0.664432	0.512249	0.746229	-6.23115
Dpse\mini-me	-0.30899	4.95613	-0.659137	0.515589	0.746229	-6.07415
baggins	-0.15523	14.9759	-0.654569	0.51848	0.746229	-6.83695
Dbuz\BuT6	0.795283	-2.12197	0.64885	0.522111	0.746229	-5.45096
Dmer\R1A3	0.479204	1.84945	0.648332	0.522441	0.746229	-5.7775
G-element	0.231591	10.9645	0.64197	0.526499	0.746229	-6.31717
Porto1	-0.444502	11.6519	-0.638139	0.52895	0.746229	-6.35257
Q-element	0.22811	11.1654	0.630388	0.533929	0.746229	-6.33192
Stalker3T	0.954154	0.068307	0.62735	0.535887	0.746229	-5.62948
gtwin	0.255395	12.8097	0.624322	0.537842	0.746229	-6.44909
Dnet\R1A	0.373168	7.38174	0.621066	0.539949	0.746229	-6.19286
G5	0.130021	13.1041	0.617975	0.541954	0.746229	-6.50021
opus	-0.321729	13.2104	-0.604537	0.550713	0.752501	-6.53701
AF012414|Damb\P-element_T	-0.303348	4.21514	-0.554908	0.583688	0.791517	-6.07446
Circe	0.264054	13.6718	0.525816	0.603461	0.812177	-6.6545
Dbuz\Newton	-0.596761	-0.743736	-0.513994	0.611586	0.816969	-5.63499
Dmir\worf	0.442398	1.092	0.474634	0.639	0.839753	-5.80191
Dsub\GEM	-0.424478	2.30297	-0.473951	0.639481	0.839753	-5.92413
1360	0.149753	12.3892	0.462123	0.647827	0.839753	-6.49202
gypsy7	-0.203883	8.43705	-0.455401	0.652592	0.839753	-6.33383
Dkoe\Gandalf	0.648487	-0.32128	0.451111	0.65564	0.839753	-5.68711
Tirant	-0.195679	12.0636	-0.449494	0.65679	0.839753	-6.47672
G6	0.386529	12.5358	0.433086	0.668515	0.841821	-6.51888
transib4	0.270061	2.37755	0.423763	0.675215	0.841821	-5.9461
mdg3	0.21832	10.8125	0.423509	0.675398	0.841821	-6.42956
Quasimodo	0.180469	7.36541	0.41565	0.681068	0.841821	-6.29931
hopper	-0.391911	11.4287	-0.414468	0.681922	0.841821	-6.45967
HMS-Beagle2	0.132731	9.44889	0.386129	0.702535	0.861327	-6.42116
Tabor	0.200218	13.4118	0.370439	0.714049	0.864408	-6.67729
Dsub\SGM	0.19841	4.19681	0.366082	0.717258	0.864408	-6.15394
297	0.132388	13.6085	0.362869	0.719628	0.864408	-6.71634
Penelope	0.488681	-0.607091	0.356462	0.724364	0.864408	-5.69897
Dbuz\ISBu3	0.373119	-0.865431	0.348685	0.730127	0.865514	-5.68175
Rt1a	0.220022	12.5023	0.328277	0.745324	0.873379	-6.55611
TART-A	-0.294649	12.1629	-0.326679	0.746519	0.873379	-6.53184
Ivk	-0.0994112	12.2386	-0.303592	0.763849	0.88785	-6.54324
Dmir\spock	-0.200363	1.86474	-0.292972	0.771863	0.890021	-5.94745
roo	0.249679	14.4768	0.276445	0.784386	0.890021	-6.90818
Dbif\P-element_O	-0.288381	0.185268	-0.2761	0.784649	0.890021	-5.79993
S-element	0.196371	6.1416	0.274841	0.785605	0.890021	-6.30887
Dbuz\ISBu2	0.145525	5.09226	0.248022	0.806061	0.902662	-6.26428
Dbif\P-element_M	-0.172997	2.90032	-0.243359	0.809632	0.902662	-6.06317
TART-B	0.283868	11.724	0.240412	0.811891	0.902662	-6.52797
ZAM	-0.0734972	13.3843	-0.225883	0.823054	0.905216	-6.72223
pogo	-0.167531	-0.175785	-0.224261	0.824303	0.905216	-5.77915
Dm88	-0.303418	9.4028	-0.212339	0.833494	0.909728	-6.47474
Tc1	-0.123925	10.6335	-0.17106	0.865498	0.933949	-6.50151
Dyak\TART	-0.178366	10.4549	-0.17026	0.86612	0.933949	-6.49799
gypsy4	0.0598626	10.3241	0.148033	0.883456	0.946938	-6.49893
TART-C	-0.143968	10.4639	-0.131878	0.896094	0.951583	-6.50399
gypsy6	-0.0378965	10.5381	-0.128906	0.898422	0.951583	-6.50565
GATE	-0.024053	15.0546	-0.114748	0.909524	0.957675	-7.06221
F-element	0.0375949	12.4261	0.10057	0.920661	0.959874	-6.59935
G7	-0.0808837	4.77005	-0.0928631	0.926722	0.959874	-6.27063
Cr1a	0.0218448	15.1748	0.0916215	0.927699	0.959874	-7.08852
Dbuz\BuT3	0.0895565	-1.73498	0.0754867	0.940404	0.967427	-5.66427
blood	-0.0303786	13.4398	-0.0640281	0.949436	0.971138	-6.7552
Bari2	-0.0515044	3.38497	-0.0368649	0.970874	0.981958	-6.14409
HMS-Beagle	0.0211311	13.172	0.0367223	0.970986	0.981958	-6.70621
Tom1	-0.00589902	8.56106	-0.0140973	0.98886	0.992298	-6.44575
flea	-0.00493808	11.7118	-0.00974623	0.992298	0.992298	-6.55835

## Sheet: Table_S6
Supplmentary Table 6. Normalized and raw read counts for small RNA reads mapping to the P-element with different levels of stringency. Mean RPM are the mean reads per million average across the two replicates. Count_all is the raw counts of reads mapping to the P-element with 6 or fewer mismatches; count_0 is those with exactly 0 mismatches, count_1 with exactly 1, etc. Note strains are sorted in…
strain	mean_RPM	count_all	count_0	count_1	count_2	count_3	count_4	count_5	count_6	resistance
SGA26	8.91e-12	92	0	0	0	0	1	29	62	0.125
SGA14	1.24e-11	178	0	0	0	0.5	1	56.5	120	0.435
SGA34	5.69e-12	61.5	0	0	0	0	0	14.5	47	0.458
SGA12	9.58e-12	126	0	0	0	0	0.5	75	51	0.506
SGA18	1.48e-11	158	66.5	1	1	0	2.5	18	68.5	0.522
SGA20	4.88e-12	57	0	0	0	0	2.5	13.5	41	0.547
Lps3	6.71e-12	70	0	0	0	1	3	29.5	36.5	0.582
Lps6	5.04e-12	56.5	0	0	0	0	0	17.5	39	0.593
SGA02	8.98e-12	99	0	0	0	0	1.5	16	81.5	0.624
Hin17	1.2e-11	120	0	0	0.5	0.5	1	71	46.5	0.765
SGA27	5.98e-12	71.5	0	0	0	0	0.5	18.5	52.5	0.778
Lps5	5.47e-12	58.5	0	0	0	0	3	17	38.5	0.847

## Sheet: Table_S7
Supplementary Table 7. Analysis of differential piRNA expression between strains most and least resistant to HD.
	log fold change	average expression	t	p-value	adjusted p-value	log-odds of differential expression
hobo	0.845953	11.1398	6.17058	9.22723e-05	0.0165167	1.78394
Doc	1.39197	12.9481	5.5549	0.000216536	0.0192325	0.995953
G6	1.06578	12.5102	5.28008	0.000322333	0.0192325	0.624057
TAHRE	0.873403	12.6206	4.93493	0.000539418	0.024139	0.139293
Helena	-0.980791	10.2824	-4.37147	0.00129657	0.0464174	-0.69323
HeT-A	0.638165	12.9169	4.08398	0.00206272	0.0615378	-1.13634
INE-1	0.470617	11.7563	3.50928	0.00537953	0.137562	-2.05276
Doc4-element	1.4623	10.0304	3.384	0.00666023	0.149023	-2.25667
Burdock	0.638745	12.8507	3.11348	0.0106072	0.208983	-2.69991
Osvaldo	-0.445509	13.9348	-2.96084	0.0138188	0.208983	-2.95079
micropia	-0.48206	11.9799	-2.95307	0.0140065	0.208983	-2.96356
G-element	0.321052	11.2152	2.95293	0.01401	0.208983	-2.9638
mariner2	-1.22971	8.6429	-2.58832	0.0264106	0.363654	-3.56016
transib4	0.678319	9.27948	2.5383	0.0288083	0.368334	-3.64119
rooA	-0.281816	13.2013	-2.41821	0.0354737	0.407704	-3.83439
jockey2	-0.402343	8.8049	-2.37062	0.0385151	0.407704	-3.91037
HB	1.08974	8.45798	2.36754	0.0387205	0.407704	-3.91528
gypsy5	-0.410556	11.7414	-2.17651	0.0537597	0.502836	-4.21582
Doc2-element	-0.442448	14.23	-2.16388	0.0549308	0.502836	-4.23541
R1A1-element	-0.347426	15.7057	-2.15066	0.0561828	0.502836	-4.25586
Dfun\Isfun-1	-0.300207	7.1196	-2.03841	0.06797	0.565411	-4.42774
transib2	-0.364351	12.1044	-2.01953	0.0701688	0.565411	-4.45629
invader4	0.689604	8.68984	1.97571	0.0755347	0.565411	-4.52216
Porto1	-0.29811	11.9286	-1.97355	0.0758093	0.565411	-4.52539
diver	-0.298733	12.2042	-1.93583	0.0807499	0.569289	-4.58156
G5A	0.243828	9.94381	1.9216	0.08269	0.569289	-4.60262
gypsy9	-0.270124	12.5236	-1.87027	0.0900577	0.597049	-4.67803
Dpse\mini-me	0.296021	8.8994	1.82039	0.0977945	0.61916	-4.75039
hopper	-0.482151	11.0853	-1.79921	0.101261	0.61916	-4.78082
accord2	0.196227	11.9566	1.75287	0.109237	0.61916	-4.84677
gypsy4	0.271045	10.741	1.74826	0.110062	0.61916	-4.85329
gypsy3	-0.21571	12.9822	-1.72594	0.114132	0.61916	-4.88469
G2	-0.247587	13.6108	-1.72586	0.114147	0.61916	-4.8848
Dtak\R1A2	0.296734	10.6505	1.67388	0.12416	0.645593	-4.95709
G4	0.246537	10.3294	1.64144	0.130801	0.645593	-5.00159
Max-element	0.256634	16.3291	1.62025	0.135309	0.645593	-5.03039
Dhyd\Minos	-0.203245	9.64503	-1.61767	0.135867	0.645593	-5.03388
Dbuz\Osvaldo	-0.242975	11.0122	-1.60187	0.13933	0.645593	-5.0552
Idefix	-0.210503	10.9589	-1.59092	0.141776	0.645593	-5.0699
Dbif\P-element_M	0.23731	7.60525	1.57129	0.146254	0.645593	-5.09609
Dvir\Paris	0.381902	6.81109	1.54913	0.151459	0.645593	-5.12544
hopper2	-0.593618	10.452	-1.54531	0.152373	0.645593	-5.13047
invader6	0.316466	10.712	1.52958	0.156185	0.645593	-5.15111
Dbuz\BuT4	-0.201965	9.53522	-1.51941	0.158693	0.645593	-5.16439
jockey	0.184999	11.9047	1.43956	0.179636	0.654547	-5.2667
transib1	0.223387	11.0086	1.43468	0.180989	0.654547	-5.27284
Stalker	-0.209791	14.0417	-1.42876	0.182644	0.654547	-5.28027
I-element	-0.179626	12.2693	-1.42244	0.184423	0.654547	-5.28818
G7	0.199309	7.29086	1.42015	0.185071	0.654547	-5.29104
Tabor	0.339936	13.2843	1.40777	0.18861	0.654547	-5.30644
F-element	-0.184766	12.4686	-1.40126	0.190494	0.654547	-5.31451
gypsy10	-0.179053	12.1019	-1.39791	0.19147	0.654547	-5.31865
P-element	0.300535	8.58025	1.37983	0.196808	0.654547	-5.34088	<- P-element
Stalker4	-0.199185	14.0066	-1.37765	0.197461	0.654547	-5.34355
Rt1a	0.251578	12.9727	1.29566	0.223331	0.707189	-5.44174
springer	-0.16107	12.7247	-1.27674	0.229681	0.707189	-5.46379
copia	-0.419496	10.7855	-1.27559	0.230073	0.707189	-5.46513
412	-0.171428	14.5713	-1.25798	0.236125	0.707189	-5.48544
R1-2	0.178958	8.64072	1.24979	0.238984	0.707189	-5.49482
Dsim\ninja	-0.16425	13.8053	-1.23877	0.242873	0.707189	-5.50736
Quasimodo	-0.199753	9.76547	-1.23377	0.244656	0.707189	-5.51302
1731	0.444272	11.0653	1.23296	0.244948	0.707189	-5.51395
Rt1b	-0.141598	15.2588	-1.2154	0.251293	0.713467	-5.53369
Ddip\Bari1	0.45604	7.20909	1.20506	0.255094	0.713467	-5.54523
gypsy8	-0.229327	14.6905	-1.18119	0.26404	0.72066	-5.57157
Cr1a	-0.187631	14.939	-1.17679	0.265718	0.72066	-5.57639
gypsy12	-0.305723	13.0092	-1.13248	0.283065	0.756249	-5.62409
BS3	0.382134	9.20568	1.09591	0.298042	0.760358	-5.6624
Dsub\bilbo	0.210951	10.6337	1.09344	0.299074	0.760358	-5.66495
Tom1	-0.250172	8.42937	-1.09011	0.300472	0.760358	-5.66838
opus	0.192836	13.389	1.08744	0.301595	0.760358	-5.67113
Juan	0.182781	11.3372	1.06188	0.312515	0.765938	-5.69715
1360	0.146592	12.3544	1.05386	0.316001	0.765938	-5.70522
AF541948|McClintock	0.114235	12.4608	1.04658	0.319194	0.765938	-5.7125
Dsub\GEM	-0.167267	7.21072	-1.04266	0.320924	0.765938	-5.7164
Dvir\Dv	-0.191804	6.01401	-0.99067	0.344513	0.783812	-5.76704
X-element	-0.176432	14.6286	-0.984576	0.347359	0.783812	-5.77284
Dkoe\Gandalf	0.288046	5.79941	0.983385	0.347917	0.783812	-5.77397
Bari2	0.290251	6.27886	0.97954	0.349724	0.783812	-5.7776
Dm88	-0.406885	9.56011	-0.971757	0.353403	0.783812	-5.78493
Stalker3T	0.170402	4.24469	0.969058	0.354686	0.783812	-5.78747
Stalker2	-0.286155	13.179	-0.934379	0.371462	0.810875	-5.81946
gypsy2	0.125192	10.7039	0.922925	0.377126	0.811766	-5.82981
aurora-element	-0.141322	12.7324	-0.915279	0.380941	0.811766	-5.83666
297	-0.205858	13.6202	-0.895828	0.390768	0.822911	-5.85388
Ivk	-0.135956	12.8878	-0.876408	0.400754	0.828682	-5.87074
G5	0.0998598	12.965	0.869554	0.404321	0.828682	-5.87662
Rt1c	-0.145773	15.1591	-0.858886	0.409915	0.828682	-5.88569
pogo	0.159883	7.2021	0.854887	0.412026	0.828682	-5.88907
gypsy7	-0.111827	10.1378	-0.810202	0.436114	0.867382	-5.92586
HMS-Beagle	-0.096965	12.7642	-0.782248	0.451649	0.87651	-5.94799
Helitron	0.187476	5.07719	0.780287	0.452753	0.87651	-5.94952
Dvir\Tv1	-0.140794	10.7885	-0.775606	0.455393	0.87651	-5.95315
Q-element	0.121653	10.8602	0.756711	0.466153	0.885774	-5.96761
transib3	0.157145	7.53618	0.743997	0.473483	0.885774	-5.97716
Dyak\TART	-0.141695	12.9003	-0.733744	0.479448	0.885774	-5.98475
NOF	0.179457	12.4501	0.715614	0.490109	0.885774	-5.99795
Dwil\Vege	-0.264226	6.01892	-0.712252	0.492102	0.885774	-6.00037
Dnet\R1A	-0.138534	8.62946	-0.705325	0.496225	0.885774	-6.00531
TART-C	-0.13067	12.956	-0.698757	0.500152	0.885774	-6.00996
Dbuz\BuT5	-0.137646	4.99493	-0.69657	0.501465	0.885774	-6.0115
diver2	0.085558	15.0075	0.691122	0.504742	0.885774	-6.01531
Dyak\HeT-A	0.125701	9.10975	0.675343	0.514309	0.889484	-6.02621
Dmir\TRIM	-0.193056	12.2928	-0.668819	0.518296	0.889484	-6.03064
Dtei\I-element	-0.115739	10.6906	-0.652586	0.528296	0.889484	-6.04151
TART-B	-0.127757	12.2533	-0.651691	0.528851	0.889484	-6.0421
invader1	-0.0967685	11.3904	-0.643116	0.534182	0.889484	-6.04774
ZAM	0.127841	13.2201	0.639127	0.536672	0.889484	-6.05034
Circe	0.104815	13.643	0.624791	0.545678	0.896113	-6.05955
Dbuz\Galileo	0.112004	6.23282	0.602272	0.559997	0.897507	-6.07363
frogger	0.104314	7.99947	0.595643	0.564251	0.897507	-6.07769
Dvir\Ulysses	-0.134926	12.3699	-0.594229	0.565162	0.897507	-6.07855
Transpac	0.0894057	12.2586	0.592023	0.566583	0.897507	-6.07988
BS	-0.0850763	9.19211	-0.576201	0.576833	0.898642	-6.08933
Dvir\Uvir	0.0831081	8.76476	0.575423	0.57734	0.898642	-6.08979
accord	-0.0876201	12.1476	-0.564535	0.584455	0.901874	-6.09615
Dbuz\INE-1	0.0756141	7.34474	0.541786	0.599471	0.902558	-6.10906
Fw2	0.0647636	10.0892	0.53753	0.602303	0.902558	-6.11142
S-element	-0.0873715	7.05399	-0.514129	0.617994	0.902558	-6.12409
mdg3	-0.10553	10.7184	-0.510727	0.620292	0.902558	-6.12589
roo	0.0645664	15.1809	0.504675	0.624392	0.902558	-6.12905
gypsy6	-0.0538768	11.0249	-0.50041	0.627289	0.902558	-6.13127
Tc1-2	-0.13992	9.48546	-0.49585	0.630393	0.902558	-6.13361
Dmir\worf	0.0883426	8.35505	0.493778	0.631806	0.902558	-6.13467
Dbuz\BuT1	0.111094	5.24515	0.487056	0.636401	0.902558	-6.13807
gtwin	0.081821	12.4034	0.483721	0.638687	0.902558	-6.13975
Dbuz\ISBu3	-0.0749414	5.84694	-0.479106	0.641856	0.902558	-6.14204
BS4	0.0831864	5.5202	0.454174	0.659109	0.902558	-6.15409
Dvir\Het-A	-0.068304	10.5957	-0.453335	0.659693	0.902558	-6.15448
FB	0.0897507	6.15913	0.452492	0.660281	0.902558	-6.15488
3S18	-0.165982	13.0219	-0.452132	0.660532	0.902558	-6.15504
AF012414|Damb\P-element_T	-0.119946	9.30776	-0.431775	0.67479	0.913269	-6.16438
R2-element	-0.0718255	13.6277	-0.417228	0.685061	0.913269	-6.17079
Tc1	0.112435	10.4435	0.409568	0.690497	0.913269	-6.17409
Dvir\Helena	0.0697639	5.82411	0.408786	0.691054	0.913269	-6.17442
S2	0.0647488	6.28167	0.401952	0.69592	0.913269	-6.1773
Dmir\TRAM	-0.0823807	10.6036	-0.390105	0.704392	0.913269	-6.18219
Dbif\P-element_O	0.0672481	7.58024	0.387077	0.706564	0.913269	-6.18342
looper1	0.064688	7.58911	0.383427	0.709186	0.913269	-6.18488
Dmau\mariner	-0.067292	7.01903	-0.361493	0.725025	0.923059	-6.1934
Dwil\Mar	0.072204	5.61407	0.331032	0.747246	0.923059	-6.20443
Dvir\Penelope	0.0423044	9.17378	0.327311	0.749977	0.923059	-6.20571
rover	-0.0465001	11.2198	-0.321054	0.754579	0.923059	-6.20783
Dbuz\BuT6	0.0569786	4.26254	0.319661	0.755605	0.923059	-6.2083
Tc3	0.0612035	6.32922	0.319333	0.755846	0.923059	-6.20841
Dbuz\Kepler	0.056827	5.31169	0.310293	0.762516	0.923059	-6.21139
invader5	0.0529909	7.71429	0.309314	0.76324	0.923059	-6.21171
Dvir\Tel	0.0587209	9.41183	0.307311	0.764721	0.923059	-6.21236
Dana\Tom	-0.0481919	9.72261	-0.302399	0.768357	0.923059	-6.21393
Dbuz\ISBu2	-0.0416641	7.04558	-0.277528	0.786856	0.938982	-6.22149
HMS-Beagle2	0.0310828	11.8708	0.269503	0.792856	0.939876	-6.22379
Dhet\Uhu	0.0478801	6.70947	0.236027	0.818031	0.94419	-6.23269
Dsub\SGM	-0.0454906	6.38119	-0.230591	0.822141	0.94419	-6.23402
Dbuz\BuT3	-0.0564306	4.51175	-0.217835	0.831806	0.94419	-6.23703
Dbuz\BuT2	0.0373053	7.22872	0.215938	0.833246	0.94419	-6.23747
baggins	-0.0327471	14.741	-0.212783	0.835642	0.94419	-6.23818
gypsy	0.0678476	12.5692	0.212727	0.835685	0.94419	-6.23819
flea	0.0406977	11.5847	0.2097	0.837985	0.94419	-6.23886
17.6	0.0337903	9.06743	0.208767	0.838694	0.94419	-6.23907
Bari1	0.0338056	6.43021	0.19991	0.845437	0.944336	-6.24098
blood	0.0271116	13.1822	0.194744	0.849375	0.944336	-6.24205
G3	0.0275494	8.62442	0.179769	0.860816	0.946962	-6.24501
GATE	-0.0203671	14.9283	-0.171543	0.867115	0.946962	-6.24653
invader2	-0.0227435	11.8904	-0.14927	0.884218	0.946962	-6.2503
Dmer\R1A3	0.0298156	8.74366	0.149031	0.884402	0.946962	-6.25034
Dvir\TART	-0.0239539	9.80136	-0.148405	0.884884	0.946962	-6.25044
Doc3-element	0.0181108	12.4672	0.145028	0.887483	0.946962	-6.25096
mdg1	0.0188345	11.9676	0.139718	0.891573	0.946962	-6.25176
invader3	0.0215152	12.46	0.136493	0.894059	0.946962	-6.25223
TART-A	0.0170326	13.5181	0.103542	0.919518	0.968198	-6.2564
Penelope	0.0132721	8.35031	0.0849083	0.93396	0.975465	-6.25826
Tirant	-0.0103986	12.2644	-0.073694	0.942663	0.975465	-6.2592
Dnet\R1B	0.0144656	8.04781	0.0688026	0.946462	0.975465	-6.25957
Fw3	0.0100115	8.28431	0.0641479	0.950078	0.975465	-6.2599
gypsy11	-0.00693896	9.06628	-0.0595301	0.953667	0.975465	-6.2602
Dbuz\Newton	-0.00699133	5.87561	-0.0363398	0.971705	0.988268	-6.26137
Dsil\Loa	0.00446598	9.85648	0.0283461	0.977927	0.988977	-6.26165
Dmir\spock	0.00233284	10.6736	0.0184235	0.985653	0.99119	-6.26189
Dhyd\Bungy	0.00118494	3.62017	0.00449408	0.9965	0.9965	-6.26206
Showing 1 to 22 of 179 entries, 6 total columns

## Sheet: Table_S8
Supplmentary Table 8. ANOVA on (A) the ratio of spliced to all P-element mRNA, and (B) the expression of spliced P-element for all data and for data partitioned by temperature or cross direction.
	* p < 0.05	** p < 0.01	*** p < 0.001
A. Splicing ratio
All data
	Df	Sum Sq	Mean Sq	F value	P (>F)	Significance
Resistance	1	0.1045	0.10451	3.7541	0.054346
Cross	1	2.8235	2.82352	101.426	<2,2E-16	***
Temperature	1	0.2011	0.20108	7.2231	0.007917	**
Strain	8	0.6851	0.08564	3.0764	0.002912	**
Residuals	169	4.7047	0.02784
25ºC
	Df	Sum Sq	Mean Sq	F value	P (>F)	Significance
Resistance	1	0.00096	0.00096	0.0456	0.8315
Cross	1	1.58213	1.58213	75.381	3.701e-10	***
Strain	8	0.24329	0.03041	1.4489	0.1894
Residuals	80	1.67908	0.02099
29ºC
	Df	Sum Sq	Mean Sq	F value	P (>F)	Significance
Resistance	1	0.22573	0.22573	7117	0.009261	**
Cross	1	1.10753	1.10753	34919	8.277e-05	***
Strain	8	0.88631	0.11079	3493	0.001679	**
Residuals	79	2.50567	0.03172
Dysgenic cross
	Df	Sum Sq	Mean Sq	F value	P (>F)	Significance
Resistance	1	0.11701	0.11701	5.9496	0.01652	*
Temperature	1	0.07292	0.07292	3.7077	0.05706
Strain	8	0.83388	0.104235	5.3	0.01566	***
Residuals	98	1.92736	0.019667
Reciprocal cross
	Df	Sum Sq	Mean Sq	F value	P (>F)	Significance
Resistance	1	0.0258	0.025798	0.8635	0.356426
Temperature	1	0.13936	0.139357	4.6644	0.034734	*
Strain	8	0.78657	0.098321	3.2909	0.003474	**
Residuals	61	1.82248	0.029877
B. Expression of spliced P
All data
	Df	Sum Sq	Mean Sq	F value	P (>F)
Resistance	1	0	0	0.0003	0.9857
Cross	1	0.60477	0.60477	257.153	<2,2E-16	***
Temperature	1	0.04393	0.04393	18.6792	0.02634	***
Strain	8	0.13529	0.01691	7.1906	3.481e-05	***
Residuals	169	0.39745	0.00235
25ºC
	Df	Sum Sq	Mean Sq	F value	P (>F)
Resistance	1	0.001624	0.001624	0.8376	0.36284
Cross	1	0.198878	0.198878	102.545	5.483e-13	***
Strain	8	0.049396	0.006175	3.1837	0.003477	**
Residuals	80	0.155154	0.001939
29ºC
	Df	Sum Sq	Mean Sq	F value	P (>F)
Resistance	1	0.00374	0.00374	1.8203	0.1811
Cross	1	0.40014	0.40014	194.8	<2,2E-16	***
Strain	8	0.14406	0.01801	8.7667	1.696e-05	***
Residuals	79	0.16228	0.00205
Dysgenic cross
	Df	Sum Sq	Mean Sq	F value	P (>F)
Resistance	1	0.000352	0.000352	0.1614	0.6887
Temperature	1	0.063865	0.063865	29.2703	0.000446	***
Strain	8	0.181161	0.022645	10.3786	1.997e-07	***
Residuals	98	0.213828	0.002182
Reciprocal cross
	Df	Sum Sq	Mean Sq	F value	P (>F)
Resistance	1	0.000106	0.0001056	0.0901	0.765116
Temperature	1	0.000425	0.0004245	0.3622	0.549526
Strain	8	0.045869	0.0057336	4.8914	0.0001081	***
Residuals	61	0.071503	0.0011722

## Sheet: Table_S9
Supplementary Table 9. Dysgenesis assays in F1 offspring of reciprocal crosses between resistant and susceptible strains.
For comparison, the susceptible strains have resistance scores of 0.435 (SGA14) and 0.125 (SGA26); the resistant strains 0.847 (Lps5) and 0.778 (SGA27)
	maternal strain	maternal strain resistance	paternal strain	paternal strain resistance	Dysgenic	Non-dysgenic	Resistance score	Resistance
	SGA14	low/moderate	Lps5	high	53	2	0.0363636	low
	SGA14	low/moderate	SGA27	high	41	5	0.108696	low
	SGA26	low	Lps5	high	126	11	0.080292	low
	SGA26	low	Lps5	high	95	10	0.0952381	low
	Lps5	high	SGA14	low/moderate	48	5	0.0943396	low
	Lps5	high	SGA26	low/moderate	69	5	0.0675676	low
	SGA27	high	SGA14	low	38	6	0.136364	low
	SGA27	high	SGA26	low	70	10	0.125	low

## Sheet: Table_S10
Supplementary Table 10. Genetics of hybrid dysgenesis resistance. Resistant and susceptible lines were crossed as shown, and then offspring from the F1 generation onwards scored for resistance to HD. 'Resistance score' is 1 - the fraction of dysgenic offspring, so that high scores reflect high HD resistance.
Lines crossed						Resistant maternal line x Susceptible paternal line						Susceptible maternal line X Resistant paternal line
resistant		susceptible		generation phenotyped		additional crosses (fem X male)		dysgenic	nondysgenic	resistance score		additional crosses (fem X male)		dysgenic	nondysgenic	resistance score		Fisher's Exact p-value
Lps5	x	SGA14		F1		-	F1 x P-tester male	46	30	0.395		-	F1 x P-tester	73	12	0.141		0.0003	**
				F2		F1 x F1	F2 x P-tester male	78	7	0.082		F1 x F1	F2 x P-tester	88	45	0.338		1e-05	**
				maternal backcross		F1 x Lps5	BC x P-tester male	28	35	0.556		F1 x Lps5	BC x P-tester	12	15	0.556		1
				paternal backcross		F1 x SGA14	BC x P-tester male	69	4	0.055		F1 x SGA14	BC x P-tester	72	9	0.111		0.25471
resistance = 0.847		0.435
Lps5	x	SGA26		F1		-	F1 x P-tester male	48	24	0.333		-	F1 x P-tester male	130	22	0.145		0.00228	**
				F2		F1 x F1	F2 x P-tester male	74	7	0.086		F1 x F1	F2 x P-tester male	72	13	0.153		0.23575
				maternal backcross		F1 x Lps5	BC x P-tester male	88	26	0.228		F1 x Lps5	BC x P-tester male	88	17	0.162		0.23724
				paternal backcross		F1 x SGA26	BC x P-tester male	13	24	0.649		F1 x SGA26	BC x P-tester male	29	42	0.592		0.67834
0.847		0.125
SGA27	x	SGA14		F1		-	F1 x P-tester male	95	19	0.167		-	F1 x P-tester male	110	17	0.134		0.58766
				F2		F1 x F1	F2 x P-tester male	88	20	0.185		F1 x F1	F2 x P-tester male	75	11	0.128		0.32716
				maternal backcross		F1 x SGA27	BC x P-tester male	42	11	0.208		F1 x SGA14	BC x P-tester male	39	17	0.304		0.27969
				paternal backcross		F1 x SGA14	BC x P-tester male	23	8	0.258		F1 x SGA27	BC x P-tester male	81	16	0.165		0.29184
0.778		0.435
SGA27	x	SGA26		F1		-	F1 x P-tester male	87	12	0.121		-	F1 x P-tester male	159	25	0.136		0.8538
				F2		F1 x F1	F2 x P-tester male	87	12	0.121		F1 x F1	F2 x P-tester male	89	6	0.063		0.2171
				maternal backcross		F1 x SGA27	BC x P-tester male	30	16	0.348		F1 x SGA26	BC x P-tester male	42	13	0.236		0.27124
				paternal backcross		F1 x SGA26	BC x P-tester male	90	6	0.063		F1 x SGA27	BC x P-tester male	74	31	0.295		2e-05
0.778		0.125
ANALYSIS:
FULL MODEL, Binomial GLM with 5 independent variables and three interaction terms:								AIC: 589.57
	resistant: identity of resistant strain
	susceptible: identity of susceptible strain
	pptRgenes: expected proportion of genes from the resistant strain (0.25, 0.5 or 0.75 depending on cross)
	type: whether initial cross had a maternal resistant (RS) or susceiptible strain (SR)
	replicate: replicate number, with three replicates for most crosses (two in one case, leading to a missing observation)
	Pairwise and three-way interactions between resistant and susceptible strain identities and type of initial cross
Call:
glm(formula = cbind(nondysgenic, dysgenic) ~ resistant * susceptible * type + pptRgenes + replicate, family = "binomial", data = dom)
		Estimate		Std. Error		z-value	Pr(>|z|)
(Intercept)		-1.3746		0.23731		-5.792	6.94e-09
resistantS		-0.37855		0.19883		-1.904	0.056932
susceptibleSGA26		-0.01741		0.18778		-0.093	0.926143
typeSR		-0.0803		0.18592		-0.432	0.665809
pptRgenes		1.02057		0.30688		3.326	0.000882	***
replicate		-0.12752		0.06878		-1.854	0.063744
resistantS:susceptibleSGA26		-0.34664		0.28781		-1.204	0.22843
resistantS:typeSR		-0.10708		0.27527		-0.389	0.697287
susceptibleSGA26:typeSR		-0.0319		0.25837		-0.123	0.901742
resistantS:susceptibleSGA26:typeSR		0.43409		0.3883		1.118	0.263606
---
Signif. codes: 0 ‘***’ 0.001 ‘**’ 0.01 ‘*’ 0.05 ‘.’ 0.1 ‘ ’ 1
Null deviance: 381.20 on 69 degrees of freedom
Residual deviance: 331.25 on 60 degrees of freedom
(1 observation deleted due to missingness)
Null deviance: 381.20 on 69 degrees of freedom
Residual deviance: 333.82 on 64 degrees of freedom
(1 observation deleted due to missingness)
REDUCED MODEL, Binomial GLM with 1 independent variable:								AIC: 603.83
	resistant: identity of resistant strain
	pptRgenes: expected proportion of genes from the resistant strain (0.25, 0.5 or 0.75 depending on cross)
Call:
glm(formula = cbind(nondysgenic, dysgenic) ~ resistant + pptRgenes, family = "binomial", data = dom)
Coefficients:
		Estimate		Std Error		Z-value	Pr(>|z|)
(Intercept)		-1.9559		0.1666		-11.741	<2.00E-16	***
pptRgenes		1.1504		0.3015		3.815	0.000136	***
---
Signif. codes: 0 ‘***’ 0.001 ‘**’ 0.01 ‘*’ 0.05 ‘.’ 0.1 ‘ ’ 1
Null deviance: 381.20 on 69 degrees of freedom
Residual deviance: 366.51 on 68 degrees of freedom
(1 observation deleted due to missingness)
